# Supplementary material for: Generation of a NES-mScarlet Red Fluorescent Reporter Human iPSC Line for Live Cell Imaging and Flow Cytometric Analysis and Sorting Using CRISPR-Cas9-Mediated Gene Editing
Source: Cells. 2022 Jan 13;11(2):268. doi: 10.3390/cells11020268 (PMC8773741; doi:10.3390/cells11020268)
Supplement: Supplementary file 1 [file cells-11-00268-s001.zip]

Archive with 1 entries (1 files):
- Suppl. Figs .pdf
